# Supplementary material for: Leaf and Life History Traits Predict Plant Growth in a Green Roof Ecosystem
Source: PLoS One. 2014 Jun 30;9(6):e101395. doi: 10.1371/journal.pone.0101395 (PMC4076323; doi:10.1371/journal.pone.0101395)
Supplement: Table S1 — Plant trait values for each species. (XLSX) [file pone.0101395.s001.xlsx]

## Sheet: Sheet1
Table S1. List of traits and response variables determined for each species used in experiment.
Species	gram/non	canopy height category*	flower start*	flower period*	lateral spread*	fresh weight (g)	dry weight (g)	leaf area (mm2)	Mean Height (cm)	Maximum Height (cm)	SLA (mm2/kg)	LDMC (%)	C score (raw)*	S (raw)*	R (raw)*	Biomass (g) (monoculture treatment)	Biomass (g) (all life-form treatment)	Change in abundance (monoculture treatment)	Change in abudnance (all life-form treatment)
Campanula rotundifolia	non-gram	4	4	2	2	0.02564	0.00618	102.17	16.4	80	16.29	24.103	-0.758908	-3.65837	2.63549	13.262	0.7147	0.00248169	0.000443963
Danthonia spicata	graminoid	4	4	4	2	0.02519	0.00969	90.2161	36	60	9.54	38.4676	-2.31982	-4.8256	2.99014	48.69	3.4183	0.00271819	2.15325e-05
Deschampsia flexuosa	graminoid	4	5	3	2	0.01898	0.00668	81.8234	56.8	100	13.34	35.1949	-2.32488	-4.76689	3.25892	44.573	7.6787	0.00243918	0.0019272
Empetrum nigrum	non-gram	3	2	1	6	0.00148	0.00012	4.602	8.4	15	40.14	8.10811	-0.09	-2.45847	1.49783	37.351	0.898985	0.00326905	-0.000182516
Gaultheria procumbens	non-gram	3	6	1	5	0.1332	0.0513	357.778	9.8	20	7.3	38.5135	0.02	-3.30021	2.20876	12.127	0.403	0.00119818	-0.000526749
Plantago maritima	non-gram	3	4	3	3	0.30592	0.03182	228.703	14	20	7.26	10.4014	-0.82	-3.21873	2.30475	23.506	1.32465	0.00239874	0.000201659
Poa compressa	graminoid	4	4	4	6	0.35146	0.05358	1662	26.16	70	41.8	15.245	-2.14	-5.1939	2.80086	66.53	38.6184	0.00378939	0.00353965
Sagina procumbens	non-gram	1	3	6	2	0.00112	0.00019306	16.5283	1.53	2	92.36	17.2375	-2.20888	-1.66243	0.746181	31.31	0.1315	0.00293097	-0.000457877
Sedum acre	non-gram	2	4	2	6	0.00446	0.00055938	18.4586	3.8	20	36.99	12.5422	-0.41064	-2.14573	2.66658	79.996	14.4684	0.00327791	0.0019633
Sedum rosea	non-gram	3	4	2	3	0.10784	0.00888	152.774	17.6	35	16.9	8.23442	-1.01711	-2.94555	2.63816	6.957	0.1305	0.00190054	-0.000239636
Sedum spurium	non-gram	3	4	1	6	0.0687	0.00596	162.871	5.2	20	29.96	8.6754	0.205285	-2.87129	2.29911	33.95	2.20705	0.00375951	0.000287197
Solidago bicolor	non-gram	4	6	2	2	0.30888	0.07874	653.787	29.1	100	7.98	25.4921	-0.343862	-3.83307	2.60649	26.38	7.35755	0.00270879	0.00187001
Vaccinium vitis-idaea	non-gram	2	4	1	5	0.0197	0.00916	56.1776	3.6	20	6.24	46.4975	-0.644716	-2.49589	1.53416	0.444333	0.1316	-0.00115971	-0.00059909
	*determined according to Hodgson et al. 1999
