# Supplementary material for: Leaf and Life History Traits Predict Plant Growth in a Green Roof Ecosystem
Source: PLoS One. 2014 Jun 30;9(6):e101395. doi: 10.1371/journal.pone.0101395 (PMC4076323; doi:10.1371/journal.pone.0101395)
Supplement: Table S2 — Canopy density for each species in each treatment over four years. (XLSX) [file pone.0101395.s002.xlsx]

## Sheet: Sheet1
Table S2. Canopy density of individual species in species mixture treatments during a four-year green roof experiment. (mean (standard error))
Treatment	Year	Sagina procumbens	Empetrum nigrum	Vaccinium vitis-idaea	Gaultheria procumbens	Danthonia spicata	Deschampsia flexuosa	Poa compressa	Sedum acre	Sedum spurium	Sedum rosea	Solidago bicolor	Plantago maritima	Campanula rotundifolia
C	2007	6.40 (4.23)	0	0	0	0	0	0	0	0	0	0	0	0
C	2008	3.60 (1.69)	0	0	0	0	0	0	0	0	0	0	0	0
C	2009	27.60 (7.74)	0	0	0	0	0	0	0	0	0	0	0	0
C	2010	50.80 (5.49)	0	0	0	0	0	0	0	0	0	0	0	0
D	2007	0	0.40 (0.40)	0	0.80 (0.58)	0	0	0	0	0	0	0	0	0
D	2008	0	4.20 (0.37)	0.60 (0.40)	1.80 (0.37)	0	0	0	0	0	0	0	0	0
D	2009	0	20.20 (4.65)	0	2.40 (1.50)	0	0	0	0	0	0	0	0	0
D	2010	0	47.60 (3.30)	0.60 (0.24)	2.40 (1.50)	0	0	0	0	0	0	0	0	0
G	2007	0	0	0	0	8.80 (8.80)	10.80 (10.80)	1.20 (1.20)	0	0	0	0	0	0
G	2008	0	0	0	0	49.40 (5.43)	67.60 (8.61)	29.00 (5.72)	0	0	0	0	0	0
G	2009	0	0	0	0	2.60 (1.78)	35.00 (8.31)	54.40 (13.99)	0	0	0	0	0	0
G	2010	0	0	0	0	14.80 (8.53)	50.40 (20.49)	112.40 (19.00)	0	0	0	0	0	0
S	2007	0	0	0	0	0	0	0	2.60 (1.66)	0.40 (0.40)	0.20 (0.20)	0	0	0
S	2008	0	0	0	0	0	0	0	59.40 (5.18)	7.60 (2.62)	1.20 (0.58)	0	0	0
S	2009	0	0	0	0	0	0	0	31.20 (6.26)	13.00 (5.26)	0	0	0	0
S	2010	0	0	0	0	0	0	0	87.60 (19.73)	20.00 (4.46)	0.80 (0.80)	0	0	0
T	2007	0	0	0	0	0	0	0	0	0	0	1.20 (1.20)	0.60 (0.60)	1.00 (1.00)
T	2008	0	0	0	0	0	0	0	0	0	0	38.40 (6.55)	15.40 (1.63)	3.40 (1.40)
T	2009	0	0	0	0	0	0	0	0	0	0	48.20 (4.22)	7.20 (1.59)	6.60 (3.04)
T	2010	0	0	0	0	0	0	0	0	0	0	38.00 (3.85)	8.00 (4.62)	12.80 (6.78)
CTS	2007	4.60 (2.82)	0	0	0	0	0	0	0.40 (0.40)	0.20 (0.20)	0.20 (0.20)	0.40 (0.40)	0.20 (0.20)	0.20 (0.20)
CTS	2008	2.80 (1.36)	0	0	0	0	0	0	12.40 (2.42)	2.00 (0.71)	1.80 (0.73)	12.60 (1.94)	9.80 (1.74)	4.20 (1.53)
CTS	2009	4.60 (3.87)	0	0	0	0	0	0	13.60 (1.17)	3.00 (2.00)	1.80 (0.73)	24.00 (2.17)	9.20 (1.69)	4.20 (1.96)
CTS	2010	3.60 (2.54)	0	0	0	0	3.80 (2.48)	15.00 (10.13)	31.00 (4.05)	3.60 (2.20)	1.40 (0.60)	22.80 (5.76)	4.20 (2.58)	13.60 (5.84)
DCS	2007	0.60 (0.60)	0	0	0	0	0	0	0.40 (0.40)	0	1.00 (1.00)	0	0	0
DCS	2008	5.00 (2.24)	1.00 (0.55)	0	0.20 (0.20)	0	0	0	19.40 (4.03)	5.20 (1.71)	1.60 (0.40)	0	0	0
DCS	2009	6.80 (3.44)	0.60 (0.40)	0	0.40 (0.24)	0	0	0	20.00 (1.52)	6.80 (2.85)	4.40 (1.69)	0	0.20 (0.20)	0
DCS	2010	4.40 (2.86)	2.00 (0.84)	0.40 (0.40)	1.00 (0.55)	0	0	0	52.00 (8.50)	9.80 (3.22)	1.40 (0.60)	0.80 (0.49)	0.20 (0.20)	0.20 (0.20)
DCT	2007	0	0	0	0.60 (0.60)	0	0	0	0	0	0	0.60 (0.60)	0.40 (0.40)	0
DCT	2008	1.40 (0.87)	0.40 (0.24)	0.20 (0.20)	0.20 (0.20)	0	0	0	0	0	0	19.80 (2.99)	10.60 (3.23)	4.20 (2.24)
DCT	2009	1.00 (0.63)	1.20 (0.97)	0.40 (0.24)	0.40 (0.24)	0	0	0	0	0	1.60 (1.60)	37.60 (4.51)	7.40 (3.34)	9.20 (4.14)
DCT	2010	2.80 (2.80)	3.20 (1.59)	0	0.60 (0.24)	0	0	0	0	0	0	23.40 (4.84)	8.20 (1.71)	15.40 (7.28)
DGC	2007	0.20 (0.20)	0.40 (0.24)	0	0.40 (0.40)	2.60 (1.66)	11.20 (6.97)	1.00 (0.77)	0	0	0	0	0	0
DGC	2008	1.20 (0.73)	1.80 (0.37)	0	0.20 (0.20)	17.80 (7.21)	24.20 (6.58)	43.20 (13.89)	0	0	0	0	0	0
DGC	2009	1.80 (1.80)	0	0	0.40 (0.40)	2.00 (2.00)	10.60 (5.16)	70.80 (12.03)	0	0	0	0	0	0
DGC	2010	0.60 (0.60)	3.40 (1.89)	0	0.40 (0.40)	0.40 (0.40)	9.20 (5.77)	180.40 (29.17)	0	0	0	0.80 (0.80)	0	0
DGS	2007	0	0	0	0	0.80 (0.80)	2.80 (2.80)	1.00 (1.00)	0.20 (0.20)	0	0	0	0	0
DGS	2008	0	1.40 (0.60)	0	1.00 (0.55)	35.40 (11.38)	24.40 (7.41)	16.00 (6.02)	20.00 (5.67)	3.80 (1.32)	0.40 (0.24)	0	0	0
DGS	2009	0	2.40 (0.68)	0	0	4.80 (2.94)	28.00 (6.66)	41.80 (7.78)	7.40 (3.37)	2.80 (2.08)	2.00 (1.38)	0	0	0
DGS	2010	0	13.60 (11.89)	0	0.20 (0.20)	9.60 (6.92)	23.40 (8.21)	89.00 (7.99)	26.60 (7.96)	10.00 (2.30)	0	0	0	0
DGT	2007	0	0.20 (0.20)	0	0.20 (0.20)	5.40 (3.60)	4.00 (3.30)	1.00 (0.77)	0	0	0	0.40 (0.40)	1.20 (0.73)	0.20 (0.20)
DGT	2008	0	1.00 (0.32)	0	0.60 (0.40)	19.20 (4.58)	22.20 (3.34)	20.20 (5.57)	0	0	0	17.80 (4.69)	5.20 (1.07)	1.80 (1.20)
DGT	2009	0	0.40 (0.40)	0	1.60 (1.36)	0.80 (0.80)	12.80 (5.31)	32.40 (9.10)	0	0	0	28.20 (5.51)	4.60 (2.68)	3.20 (3.20)
DGT	2010	0	8.00 (5.38)	1.40 (1.40)	0.60 (0.60)	0.40 (0.40)	42.40 (5.15)	123.80 (39.63)	0	0	0	23.20 (7.15)	2.40 (1.47)	0.60 (0.40)
DTS	2007	0	0.40 (0.40)	0	0	0	0	0	1.00 (1.00)	0	0	0.40 (0.40)	1.60 (1.60)	0
DTS	2008	0	1.40 (0.51)	0	0.40 (0.24)	0	0	0	17.00 (4.14)	1.40 (0.51)	1.80 (0.73)	29.00 (3.91)	8.60 (2.40)	2.80 (1.39)
DTS	2009	0	1.60 (0.93)	0	0.60 (0.40)	0	0	0	8.60 (2.94)	1.20 (0.73)	1.00 (0.77)	37.40 (4.11)	6.00 (2.45)	2.60 (0.98)
DTS	2010	0	3.60 (1.60)	0	2.20 (1.32)	0	0	0	17.00 (3.54)	3.80 (1.28)	0.40 (0.40)	34.00 (11.30)	4.60 (1.94)	7.60 (3.17)
GCS	2007	2.40 (1.75)	0	0	0	2.20 (1.74)	11.80 (7.24)	1.60 (1.17)	1.80 (1.11)	0	0.40 (0.24)	0	0	0
GCS	2008	4.00 (1.14)	0	0	0	11.40 (3.47)	21.20 (3.29)	26.40 (5.49)	11.40 (3.52)	4.80 (1.16)	1.60 (0.40)	0	0	0
GCS	2009	3.00 (1.48)	0	0	0	2.00 (1.10)	12.00 (1.67)	43.40 (5.10)	8.80 (2.58)	9.00 (5.32)	2.60 (1.25)	0.20 (0.20)	0	0
GCS	2010	1.00 (1.00)	0	0	0	3.40 (2.09)	18.20 (5.30)	84.40 (14.91)	19.40 (3.54)	13.20 (4.62)	3.80 (3.80)	3.20 (3.20)	0	0.60 (0.60)
GCT	2007	3.40 (2.14)	0	0	0	4.60 (3.16)	8.00 (5.51)	1.80 (1.11)	0	0	0	1.20 (0.97)	1.40 (1.17)	0
GCT	2008	3.80 (1.71)	0	0	0	9.80 (1.98)	38.80 (5.78)	29.60 (12.93)	0	0	0	10.60 (2.23)	7.80 (3.72)	1.40 (0.93)
GCT	2009	2.60 (2.36)	0	0	0	0	21.00 (4.37)	37.20 (11.94)	0	0	0	22.20 (3.54)	5.80 (2.97)	0
GCT	2010	3.40 (2.91)	0	0	0	2.80 (1.36)	29.60 (9.54)	98.20 (29.88)	0	0	0	17.60 (2.42)	7.40 (4.64)	3.20 (2.03)
GTS	2007	0	0	0	0	0.20 (0.20)	3.40 (3.40)	0	0.20 (0.20)	0	0.80 (0.80)	0.60 (0.60)	0.40 (0.40)	0
GTS	2008	0	0	0	0	17.80 (3.34)	24.20 (4.62)	14.80 (4.94)	16.20 (2.48)	1.40 (0.51)	0.40 (0.24)	23.80 (4.08)	8.40 (1.29)	2.00 (0.89)
GTS	2009	0	0	0	0	0	21.40 (7.39)	25.60 (4.63)	9.20 (3.35)	0	0.20 (0.20)	33.40 (7.93)	0.80 (0.58)	1.20 (0.73)
GTS	2010	0	0	0	0	0	13.00 (4.55)	125.60 (21.27)	10.40 (2.54)	3.20 (1.46)	0.20 (0.20)	22.60 (6.53)	3.20 (3.20)	2.00 (0.84)
All (CDGST)	2007	0.65 (0.33)	0.05 (0.05)	0	0.15 (0.15)	1.20 (0.72)	1.80 (0.89)	0.95 (0.43)	0.95 (0.53)	0.15 (0.15)	0	0.70 (0.35)	0.25 (0.12)	0.20 (0.12)
All (CDGST)	2008	1.50 (0.36)	0.50 (0.14)	0	0.30 (0.13)	11.75 (2.17)	19.70 (2.44)	15.80 (2.24)	12.75 (1.77)	1.75 (0.64)	1.10 (0.26)	7.80 (0.97)	6.40 (1.18)	1.80 (0.66)
All (CDGST)	2009	0.75 (0.34)	0.35 (0.21)	0.15 (0.15)	0.30 (0.16)	1.00 (0.49)	24.10 (4.83)	32.00 (3.22)	8.35 (1.57)	0.65 (0.38)	0.50 (0.22)	15.55 (2.61)	2.25 (0.74)	2.35 (0.92)
All (CDGST)	2010	1.20 (0.81)	0.85 (0.34)	0	0.20 (0.12)	2.75 (0.96)	23.60 (4.80)	108.65 (20.14)	19.25 (3.97)	3.05 (1.22)	0.65 (0.25)	14.80 (2.22)	2.25 (0.76)	4.40 (1.49)
